# Supplementary material for: Comparative Analysis of the Effectiveness of Performing Advanced Resuscitation Procedures Undertaken by Two- and Three- Person Basic Medical Rescue Teams in Adults under Simulated Conditions
Source: Int J Environ Res Public Health. 2021 Apr 30;18(9):4834. doi: 10.3390/ijerph18094834 (PMC8124675; doi:10.3390/ijerph18094834)
Supplement: Supplementary file 1 [file ijerph-18-04834-s001.zip]

Archive with 1 entries (1 files):
- ijerph-1164494-supplementary.pdf
